# Supplementary material for: In Vitro Study to Evaluate the Best Conditions Highlighting the Antimicrobial Activity of Carum carvi Essential Oil on Human Pathogen Isolates in Formulations Against the Spread of Antibiotic Resistance
Source: Pharmaceuticals (Basel). 2025 Feb 25;18(3):321. doi: 10.3390/ph18030321 (PMC11945957; doi:10.3390/ph18030321)
Supplement: Supplementary file 1 [file pharmaceuticals-18-00321-s001.zip]

Archive with 2 entries (2 files):
- Supplementary material Table S4.pdf
- Supplementary materials Tables S1-S3.pdf
